# Supplementary material for: The Psychonauts’ Benzodiazepines; Quantitative Structure-Activity Relationship (QSAR) Analysis and Docking Prediction of Their Biological Activity
Source: Pharmaceuticals (Basel). 2021 Jul 26;14(8):720. doi: 10.3390/ph14080720 (PMC8398354; doi:10.3390/ph14080720)
Supplement: Supplementary file 1 [file pharmaceuticals-14-00720-s001.zip]

Archive with 6 entries (5 files):
- pharmaceuticals-1312155-supplementary/
- pharmaceuticals-1312155-supplementary/Table S1.pdf
- pharmaceuticals-1312155-supplementary/Table S2.pdf
- pharmaceuticals-1312155-supplementary/Table S3.pdf
- pharmaceuticals-1312155-supplementary/Table S4.pdf
- pharmaceuticals-1312155-supplementary/Table S5.pdf
